# Supplementary material for: Identification and function analysis of yellow-leaf mutant (YX-yl) of broomcorn millet
Source: BMC Plant Biol. 2022 Sep 27;22:463. doi: 10.1186/s12870-022-03843-y (PMC9513943; doi:10.1186/s12870-022-03843-y)
Supplement: Supplementary file 2 — Additional file 2. [file 12870_2022_3843_MOESM2_ESM.xlsx]

## Sheet: Sheet1
	Photosynthesis pigments in YX and YX-yl mutant plants. The contents of Chl and Car were measured at different growth stages.
	Growth Stage	Genotype	Total Chl	Chl a	Chl b	Car
	Seedling stage	YX	1.92±0.08	1.31±0.03	0.61±0.06	0.52±0.02
		YX-yl	1.13±0.03**	0.90±0.03**	0.24±0.01**	0.34±0.01**
	Shooting stage	YX	2.22±0.02	1.39±0.00	0.83±0.03	0.58±0.00
		YX-yl	2.18±0.01	1.39±0.00	0.78±0.01	0.59±0.00
	Heading stage	YX	1.42±0.00	1.05±0.00	0.38±0.00	0.41±0.00
		YX-yl	0.97±0.05*	0.78±0.07*	0.19±0.05*	0.34±0.01*
	Mature stage	YX	1.19±0.04	0.91±0.03	0.28±0.01	0.33±0.01
		YX-yl	0.66±0.01*	0.53±0.01*	0.13±0.00*	0.19±0.00*
	Flag leaves of three plants were measured. Data are presented as means ± SD based on the three replications. Asterisks indicate a significant difference between YX and YX-yl: n=3, Welch’s two-sample t-test, *P < 0.05, **p < 0.01.
