# Supplementary material for: Identification and function analysis of yellow-leaf mutant (YX-yl) of broomcorn millet
Source: BMC Plant Biol. 2022 Sep 27;22:463. doi: 10.1186/s12870-022-03843-y (PMC9513943; doi:10.1186/s12870-022-03843-y)
Supplement: Supplementary file 3 — Additional file 3. [file 12870_2022_3843_MOESM3_ESM.xlsx]

## Sheet: Sheet1
	The quality of the transcriptome of YX and YX-yl mutant.
	Sample	Clean reads	Total number of pair-end reads	GC (%)	Q30 (%)
	YX-1	10569082296	35356911	60.3	94.96
	YX-2	10125410778	33846844	59.94	95.08
	YX-3	10306112400	34511262	60.09	95.23
	YX-yl-1	9357026194	31285839	59.8	95.06
	YX-yl-2	9679406800	32403426	59.41	95.08
	YX-yl-3	9347551354	31314942	59.65	95.11
