# Supplementary material for: Identification and function analysis of yellow-leaf mutant (YX-yl) of broomcorn millet
Source: BMC Plant Biol. 2022 Sep 27;22:463. doi: 10.1186/s12870-022-03843-y (PMC9513943; doi:10.1186/s12870-022-03843-y)
Supplement: Supplementary file 4 — Additional file 4. [file 12870_2022_3843_MOESM4_ESM.xlsx]

## Sheet: Sheet1
	Sequence alignment between clean reads and unigene libraries of YX and YX-yl
	Sample	Total mapped reads	Unique match reads	Multi-position match reads
	YX-1	20,999,032 (59.39%)	4,375,627 (20.84%)	16,623,405 (79.16%)
	YX-2	20,783,718 (61.41%)	4,314,182 (20.76%)	16,469,536 (79.24%)
	YX-3	21,478,312 (62.24%)	4,527,360 (21.08%)	16,950,952 (78.92%)
	YX-yl-1	19,080,549 (60.99%)	3,971,435 (20.81%)	15,109,114 (79.19%)
	YX-yl-2	19,816,333 (61.16%)	4,120,977 (20.8%)	1,695,356 (79.2%)
	YX-yl-3	19,656,566 (62.77%)	4,207,821 (21.41%)	15,448,745 (78.59%)
