# Supplementary material for: Identification and function analysis of yellow-leaf mutant (YX-yl) of broomcorn millet
Source: BMC Plant Biol. 2022 Sep 27;22:463. doi: 10.1186/s12870-022-03843-y (PMC9513943; doi:10.1186/s12870-022-03843-y)
Supplement: Supplementary file 5 — Additional file 5. [file 12870_2022_3843_MOESM5_ESM.xls]

## Sheet: Sheet1
	Summary of unigenes and DEGs function annotation results
	Annotated Database	Unigene Annotated		DEGs Annotated
		Number	Proportion（%）	Number	Proportion（%）
	COG Annotation	17835	28.09	389	42.65
	GO Annotation	37132	58.47	535	58.66
	KEGG Annotation	23676	37.28	330	36.18
	KOG Annotation	33165	52.23	479	52.52
	Pfam Annotation	38995	61.41	674	73.9
	Swissprot Annotation	36716	57.82	644	70.61
	Eggnor Annotated	57354	90.32	855	93.75
	NR Annotation	57859	91.12	911	99.89
	All Annotated	63501	100	912	100
