# Supplementary material for: Identification and function analysis of yellow-leaf mutant (YX-yl) of broomcorn millet
Source: BMC Plant Biol. 2022 Sep 27;22:463. doi: 10.1186/s12870-022-03843-y (PMC9513943; doi:10.1186/s12870-022-03843-y)
Supplement: Supplementary file 6 — Additional file 6. [file 12870_2022_3843_MOESM6_ESM.xls]

## Sheet: Sheet1
#KEGG_n	176	KEGG_N	13704
#Pathway	ko_ID	DEG_in_Pathway	AllGene_in_Pathway	DEG_in_All_pathways	AllGene_in_All_pathways	Gene_id	KEGG_Orthology
Valine, leucine and isoleucine biosynthesis	ko00290	1	87	176	13704	c67477.graph_c6	K01653
Ubiquitin mediated proteolysis	ko04120	3	352	176	13704	c52495.graph_c0;c61319.graph_c0;c62268.graph_c0	K03094+K04506+K10686
DNA replication	ko03030	3	152	176	13704	c50318.graph_c0;c61743.graph_c2;c67570.graph_c1	K07466+K04799+K02321
Purine metabolism	ko00230	14	437	176	13704	c52031.graph_c1;c57490.graph_c0;c57731.graph_c0;c60383.graph_c0;c61574.graph_c0;c62741.graph_c4;c62977.graph_c3;c63252.graph_c1;c63384.graph_c2;c64096.graph_c0;c65342.graph_c0;c67072.graph_c1;c67554.graph_c0;c67570.graph_c1	K00873+K01519+K00942+K13811+K00602+K03027+K00602+K01756+K00088+K03023+K00962+K00940+K03021+K02321
Carbon fixation in photosynthetic organisms	ko00710	3	338	176	13704	c52120.graph_c0;c58081.graph_c0;c58180.graph_c0	K00029+K01803+K01595
Citrate cycle (TCA cycle)	ko00020	2	280	176	13704	c62672.graph_c0;c63292.graph_c1	K00627+K00382
Galactose metabolism	ko00052	2	176	176	13704	c60511.graph_c0;c60767.graph_c0	K07407+K01785
Base excision repair	ko03410	1	102	176	13704	c61743.graph_c2	K04799
Protein export	ko03060	4	165	176	13704	c61023.graph_c0;c62970.graph_c0;c66409.graph_c0;c67227.graph_c0	K03100+K03110+K03106+K10956
Selenocompound metabolism	ko00450	2	76	176	13704	c60383.graph_c0;c63139.graph_c2	K13811+K01874
Fatty acid metabolism	ko01212	3	288	176	13704	c54379.graph_c0;c63121.graph_c1;c64005.graph_c4	K02372+K10256+K00059
Cyanoamino acid metabolism	ko00460	1	123	176	13704	c64278.graph_c3	K18592
Biosynthesis of amino acids	ko01230	10	977	176	13704	c39882.graph_c0;c52031.graph_c1;c58081.graph_c0;c60062.graph_c0;c62517.graph_c0;c64336.graph_c0;c64796.graph_c0;c64796.graph_c2;c66951.graph_c1;c67477.graph_c6	K00789+K00873+K01803+K00133+K00616+K00928+K00789+K00789+K15633+K01653
Alanine, aspartate and glutamate metabolism	ko00250	3	210	176	13704	c58456.graph_c0;c58632.graph_c0;c63252.graph_c1	K00830+K13566+K01756
Arginine and proline metabolism	ko00330	1	190	176	13704	c62501.graph_c1	K17839
Glyoxylate and dicarboxylate metabolism	ko00630	3	293	176	13704	c58456.graph_c0;c63292.graph_c1;c63476.graph_c0	K00830+K00382+K11517
Glycerolipid metabolism	ko00561	4	209	176	13704	c58586.graph_c1;c59401.graph_c0;c60511.graph_c0;c67419.graph_c4	K13508+K13508+K07407+K13508
Glycine, serine and threonine metabolism	ko00260	5	252	176	13704	c58456.graph_c0;c60062.graph_c0;c63292.graph_c1;c64336.graph_c0;c66951.graph_c1	K00830+K00133+K00382+K00928+K15633
Cysteine and methionine metabolism	ko00270	6	347	176	13704	c39882.graph_c0;c60062.graph_c0;c63266.graph_c0;c64336.graph_c0;c64796.graph_c0;c64796.graph_c2	K00789+K00133+K05933+K00928+K00789+K00789
Starch and sucrose metabolism	ko00500	7	526	176	13704	c54087.graph_c2;c60248.graph_c1;c60563.graph_c2;c61790.graph_c0;c66330.graph_c1;c66834.graph_c1;c66952.graph_c4	K00703+K00012+K08678+K01087+K00700+K00847+K16055
Regulation of autophagy	ko04140	1	91	176	13704	c62638.graph_c0	K07198
Glycerophospholipid metabolism	ko00564	6	255	176	13704	c46637.graph_c0;c58586.graph_c1;c59401.graph_c0;c61647.graph_c5;c66819.graph_c3;c67419.graph_c4	K06129+K13508+K13508+K00968+K01126+K13508
Folate biosynthesis	ko00790	1	37	176	13704	c67383.graph_c1	K20457
Valine, leucine and isoleucine degradation	ko00280	1	190	176	13704	c63292.graph_c1	K00382
RNA transport	ko03013	8	574	176	13704	c40366.graph_c0;c58430.graph_c0;c58509.graph_c0;c59682.graph_c0;c62169.graph_c0;c62418.graph_c1;c63264.graph_c1;c64459.graph_c0	K07936+K05019+K03113+K00784+K02516+K14525+K00784+K14303
One carbon pool by folate	ko00670	2	69	176	13704	c61574.graph_c0;c62977.graph_c3	K00602+K00602
Taurine and hypotaurine metabolism	ko00430	1	39	176	13704	c64278.graph_c3	K18592
Other glycan degradation	ko00511	1	61	176	13704	c54718.graph_c0	K01206
Ribosome	ko03010	9	1135	176	13704	c55665.graph_c0;c56747.graph_c0;c56937.graph_c0;c57304.graph_c1;c59280.graph_c0;c59600.graph_c0;c59862.graph_c0;c63472.graph_c0;c63536.graph_c0	K02914+K02946+K02879+K02884+K02926+K02909+K02906+K02876+K02945
Homologous recombination	ko03440	2	126	176	13704	c50318.graph_c0;c66590.graph_c0	K07466+K03655
RNA degradation	ko03018	6	330	176	13704	c60714.graph_c0;c62281.graph_c0;c62283.graph_c0;c65342.graph_c0;c67132.graph_c0;c67842.graph_c4	K04077+K04077+K04077+K00962+K14442+K04077
Flavonoid biosynthesis	ko00941	1	110	176	13704	c68193.graph_c0	K13065
Spliceosome	ko03040	2	709	176	13704	c51362.graph_c0;c66673.graph_c3	K03283+K09567
Carbon metabolism	ko01200	10	1098	176	13704	c52031.graph_c1;c52120.graph_c0;c58081.graph_c0;c58180.graph_c0;c58456.graph_c0;c62517.graph_c0;c62672.graph_c0;c63292.graph_c1;c63476.graph_c0;c66951.graph_c1	K00873+K00029+K01803+K01595+K00830+K00616+K00627+K00382+K11517+K15633
beta-Alanine metabolism	ko00410	1	156	176	13704	c62501.graph_c1	K17839
Biotin metabolism	ko00780	4	54	176	13704	c54379.graph_c0;c60479.graph_c0;c63537.graph_c0;c64005.graph_c4	K02372+K19562+K00652+K00059
Plant hormone signal transduction	ko04075	7	562	176	13704	c44448.graph_c0;c59869.graph_c0;c59924.graph_c0;c62411.graph_c1;c66470.graph_c2;c66610.graph_c1;c67483.graph_c0	K14488+K14432+K14490+K14497+K14487+K14497+K14431
C5-Branched dibasic acid metabolism	ko00660	1	34	176	13704	c67477.graph_c6	K01653
Mismatch repair	ko03430	2	111	176	13704	c50318.graph_c0;c66175.graph_c0	K07466+K07456
Sphingolipid metabolism	ko00600	1	78	176	13704	c60511.graph_c0	K07407
Glycolysis / Gluconeogenesis	ko00010	6	511	176	13704	c52031.graph_c1;c58081.graph_c0;c60767.graph_c0;c62672.graph_c0;c63292.graph_c1;c66951.graph_c1	K00873+K01803+K01785+K00627+K00382+K15633
Lysine biosynthesis	ko00300	2	50	176	13704	c60062.graph_c0;c64336.graph_c0	K00133+K00928
RNA polymerase	ko03020	3	93	176	13704	c62741.graph_c4;c64096.graph_c0;c67554.graph_c0	K03027+K03023+K03021
Circadian rhythm - plant	ko04712	1	141	176	13704	c48429.graph_c0	K16223
Porphyrin and chlorophyll metabolism	ko00860	6	131	176	13704	c58359.graph_c0;c59782.graph_c1;c60440.graph_c0;c60651.graph_c0;c61835.graph_c0;c64963.graph_c0	K00228+K01599+K01845+K01749+K13600+K01885
Histidine metabolism	ko00340	1	65	176	13704	c60080.graph_c0	K01590
Basal transcription factors	ko03022	1	92	176	13704	c64496.graph_c1	K03136
Sesquiterpenoid and triterpenoid biosynthesis	ko00909	1	38	176	13704	c65896.graph_c1	K19011
Carotenoid biosynthesis	ko00906	2	75	176	13704	c57583.graph_c0;c61963.graph_c0	K15746+K09839
Non-homologous end-joining	ko03450	1	21	176	13704	c61743.graph_c2	K04799
Arachidonic acid metabolism	ko00590	1	43	176	13704	c64278.graph_c3	K18592
2-Oxocarboxylic acid metabolism	ko01210	3	247	176	13704	c60062.graph_c0;c64336.graph_c0;c67477.graph_c6	K00133+K00928+K01653
Ubiquinone and other terpenoid-quinone biosynthesis	ko00130	2	120	176	13704	c67645.graph_c1;c67645.graph_c2	K14759+K14759
Ribosome biogenesis in eukaryotes	ko03008	3	246	176	13704	c40076.graph_c0;c40366.graph_c0;c62418.graph_c1	K06943+K07936+K14525
Phenylpropanoid biosynthesis	ko00940	4	394	176	13704	c53881.graph_c1;c55523.graph_c0;c61189.graph_c1;c68193.graph_c0	K00083+K00430+K00430+K13065
Sulfur relay system	ko04122	1	32	176	13704	c60621.graph_c0	K21027
Butanoate metabolism	ko00650	1	79	176	13704	c67477.graph_c6	K01653
Amino sugar and nucleotide sugar metabolism	ko00520	5	413	176	13704	c54013.graph_c1;c55975.graph_c0;c60248.graph_c1;c60563.graph_c2;c66834.graph_c1	K01183+K02377+K00012+K08678+K00847
ABC transporters	ko02010	2	119	176	13704	c61201.graph_c3;c67116.graph_c1	K05658+K05658
Glycosphingolipid biosynthesis - globo series	ko00603	1	22	176	13704	c60511.graph_c0	K07407
Glutathione metabolism	ko00480	6	288	176	13704	c51571.graph_c0;c54600.graph_c0;c59376.graph_c0;c62675.graph_c0;c64278.graph_c3;c64471.graph_c1	K00383+K00799+K00799+K00799+K18592+K00799
Ascorbate and aldarate metabolism	ko00053	1	141	176	13704	c60248.graph_c1	K00012
Nitrogen metabolism	ko00910	2	113	176	13704	c66138.graph_c0;c66138.graph_c5	K02575+K02575
Nucleotide excision repair	ko03420	2	183	176	13704	c50318.graph_c0;c64901.graph_c0	K07466+K10838
mRNA surveillance pathway	ko03015	1	377	176	13704	c65146.graph_c4	K14402
Phagosome	ko04145	1	307	176	13704	c67227.graph_c0	K10956
Protein processing in endoplasmic reticulum	ko04141	12	771	176	13704	c51362.graph_c0;c52495.graph_c0;c61570.graph_c1;c62151.graph_c0;c63664.graph_c0;c64190.graph_c2;c64858.graph_c0;c64858.graph_c1;c67227.graph_c0;c67443.graph_c1;c67443.graph_c3;c67443.graph_c4	K03283+K03094+K13993+K09580+K13993+K09487+K09487+K09487+K10956+K04079+K04079+K04079
Stilbenoid, diarylheptanoid and gingerol biosynthesis	ko00945	1	61	176	13704	c68193.graph_c0	K13065
Zeatin biosynthesis	ko00908	1	40	176	13704	c62066.graph_c1	K00279
Inositol phosphate metabolism	ko00562	3	189	176	13704	c58081.graph_c0;c61818.graph_c0;c65382.graph_c0	K01803+K19517+K00913
Cutin, suberine and wax biosynthesis	ko00073	2	50	176	13704	c59507.graph_c1;c65084.graph_c0	K13356+K15404
Pentose phosphate pathway	ko00030	1	235	176	13704	c62517.graph_c0	K00616
Fatty acid elongation	ko00062	1	66	176	13704	c60407.graph_c1	K15397
Phosphatidylinositol signaling system	ko04070	1	205	176	13704	c65382.graph_c0	K00913
Biosynthesis of unsaturated fatty acids	ko01040	2	119	176	13704	c63121.graph_c1;c64005.graph_c4	K10256+K00059
Endocytosis	ko04144	1	469	176	13704	c51362.graph_c0	K03283
Oxidative phosphorylation	ko00190	1	526	176	13704	c57421.graph_c0	K00416
Pentose and glucuronate interconversions	ko00040	1	164	176	13704	c60248.graph_c1	K00012
Photosynthesis	ko00195	2	112	176	13704	c56196.graph_c0;c64429.graph_c1	K08906+K02639
Brassinosteroid biosynthesis	ko00905	1	17	176	13704	c67209.graph_c0	K12639
Pantothenate and CoA biosynthesis	ko00770	1	94	176	13704	c67477.graph_c6	K01653
Aminoacyl-tRNA biosynthesis	ko00970	11	260	176	13704	c61109.graph_c0;c63139.graph_c2;c63355.graph_c0;c63611.graph_c0;c64223.graph_c0;c64542.graph_c0;c64963.graph_c0;c66666.graph_c1;c67180.graph_c0;c67453.graph_c0;c67562.graph_c0	K01875+K01874+K01876+K02433+K01881+K01880+K01885+K01873+K01873+K01869+K02434
Fatty acid biosynthesis	ko00061	2	166	176	13704	c54379.graph_c0;c64005.graph_c4	K02372+K00059
Sulfur metabolism	ko00920	1	124	176	13704	c60383.graph_c0	K13811
Propanoate metabolism	ko00640	1	144	176	13704	c63292.graph_c1	K00382
Fructose and mannose metabolism	ko00051	3	234	176	13704	c55975.graph_c0;c58081.graph_c0;c66834.graph_c1	K02377+K01803+K00847
Proteasome	ko03050	1	239	176	13704	c58593.graph_c1	K02732
Pyruvate metabolism	ko00620	6	400	176	13704	c52031.graph_c1;c52120.graph_c0;c58180.graph_c0;c62669.graph_c1;c62672.graph_c0;c63292.graph_c1	K00873+K00029+K01595+K01069+K00627+K00382
Terpenoid backbone biosynthesis	ko00900	4	156	176	13704	c60971.graph_c0;c63217.graph_c0;c64539.graph_c2;c64559.graph_c1	K00021+K15889+K11778+K00021
Pyrimidine metabolism	ko00240	10	292	176	13704	c57490.graph_c0;c62217.graph_c0;c62741.graph_c4;c62761.graph_c0;c64096.graph_c0;c65342.graph_c0;c67072.graph_c1;c67554.graph_c0;c67570.graph_c1;c67905.graph_c0	K01519+K09903+K03027+K01937+K03023+K00962+K00940+K03021+K02321+K16904
Monobactam biosynthesis	ko00261	3	38	176	13704	c60062.graph_c0;c60383.graph_c0;c64336.graph_c0	K00133+K13811+K00928
Peroxisome	ko04146	5	297	176	13704	c58456.graph_c0;c59302.graph_c0;c59507.graph_c1;c61149.graph_c0;c63476.graph_c0	K00830+K04564+K13356+K04564+K11517
Plant-pathogen interaction	ko04626	11	420	176	13704	c53146.graph_c0;c60854.graph_c2;c63338.graph_c1;c64190.graph_c2;c64858.graph_c0;c64858.graph_c1;c66256.graph_c0;c67080.graph_c0;c67443.graph_c1;c67443.graph_c3;c67443.graph_c4	K13414+K13414+K13459+K09487+K09487+K09487+K13436+K13447+K04079+K04079+K04079
