# Supplementary material for: Identification and function analysis of yellow-leaf mutant (YX-yl) of broomcorn millet
Source: BMC Plant Biol. 2022 Sep 27;22:463. doi: 10.1186/s12870-022-03843-y (PMC9513943; doi:10.1186/s12870-022-03843-y)
Supplement: Supplementary file 7 — Additional file 7. [file 12870_2022_3843_MOESM7_ESM.xlsx]

## Sheet: Sheet1
Gene ID	Primer sequences
PmCPO	F：ATAGAGCGGGGAAGAGC
	R：GCCAAATGTTGTACCACGA
PmUROD	F：CCCACAAATCCTAGCAAAGC
	R：GAGAACACGGACCTC
PmGSAM	F：TGGTGGGAGGAGGGACAT
	R：AGTGAAGAATACGCCGAACAT
PmPBGD	F：TGGTGGGAGGAGGGACAT
	R：CCGCCAGTGAAGAATACGC
PmLHCP	F：GCCTTCTTCTGAATCGCTGGTC
	R：TCGTCGCAGTCTCGCTTCTTT
PmCAO	F：TCGAGATGCCGATGGTTG
	R：GAGCAGGAAGGAATGGTTTG
PmVDE	F：CTCACAACCTGGCATACT
	R：AAACAGACCCACCATAAC
PmGluTR	F：GAGCGGAGCCGTCTTTGA
	R：TGTCCTTCCACCGATCTTC
PmPNPT	F：CAAGTTCGGGCTGGTTGG
	R：CGTTTGGGTCTCCTTGTTG
Actin	F：ACCGAAGCCCCTCTTAACCC
	R：GTATGGCTGACACCATCACC
